# Supplementary material for: NAC and MYB Families and Lignin Biosynthesis-Related Members Identification and Expression Analysis in Melilotus albus
Source: Plants (Basel). 2021 Feb 5;10(2):303. doi: 10.3390/plants10020303 (PMC7914948; doi:10.3390/plants10020303)
Supplement: Supplementary file 1 [file plants-10-00303-s001.zip]

Archive with 4 entries (2 files):
- plants-956005-supp-final/
- plants-956005-supp-final/Supplementary Files/
- plants-956005-supp-final/Supplementary Files/Supplementary Figures.docx
- plants-956005-supp-final/Supplementary Files/Supplementary tables.xlsx
